# Supplementary material for: Development of Public Health Core Outcome Sets for Systems-Wide Promotion of Early Life Health and Wellbeing
Source: Int J Environ Res Public Health. 2022 Jun 28;19(13):7947. doi: 10.3390/ijerph19137947 (PMC9266033; doi:10.3390/ijerph19137947)
Supplement: Supplementary file 1 [file ijerph-19-07947-s001.zip]

Archive with 1 entries (1 files):
- ijerph-1761459-supplementary.pdf
